# Supplementary material for: Outcome and Oxygenation Response to Airway Pressure Release Ventilation (APRV) Used as a Rescue Strategy for Severe Hypoxemic Respiratory Failure—An Observational Study
Source: J Clin Med. 2026 Apr 1;15(7):2668. doi: 10.3390/jcm15072668 (PMC13073732; doi:10.3390/jcm15072668)
Supplement: Supplementary file 1 [file jcm-15-02668-s001.zip]

Archive with 1 entries (1 files):
- jcm-4172348-supplementary.pdf
